# Supplementary material for: Case Report: Fatal Multiorgan Failure and Heterochronous Pneumonitis Following Pembrolizumab Treatment in a Patient With Large-Cell Neuroendocrine Carcinoma of Lung
Source: Front Pharmacol. 2021 Jan 29;11:569466. doi: 10.3389/fphar.2020.569466 (PMC7878548; doi:10.3389/fphar.2020.569466)
Supplement: Supplementary file 1 [file table1.xlsx]

## Sheet: Sheet1
biochemical lab tests	normal	day1	day2	day3	day4	day7	day10	day12	day17	day23	day28	day32	day43
AST	15-40 U/L	661	1173	630	385	164	106	118	132	82	50	62	51.4
CK	38-174 U/L	4256	3854	1804	1015	499	454	553	508	normal	normal	normal	normal
CK-MB	0-24 U/L	109	93	63	50	43	79	81	82	34	27	36	32
LDH	109-255 U/L	1557	1769	1233	1039	651	536	502	437	335	329	349	394
troponin I	0--0.014 ng/mL	9.64	10	6.47	4.3	1.9	1.56	1.42	0.82	0.45	0.13	0.08	0.05
myohemoglobin	20-80 ng/mL	1943.7	2286.8	1232	1040.9	629	582.2	716.5	627.8	216.3	175	220.6	126.5
BNP	0-99 pg/mL	NA	6390	6258	NA	NA	NA	590.6	NA	532.4	415.9	NA	396.6
ALT	9-50 U/L	212	223	211	195	103	85	93	87	58	56	48	43
